# Supplementary material for: Analysis of matched primary and recurrent BRCA1/2 mutation-associated tumors identifies recurrence-specific drivers
Source: Nat Commun. 2022 Nov 7;13:6728. doi: 10.1038/s41467-022-34523-y (PMC9640723; doi:10.1038/s41467-022-34523-y)
Supplement: Supplementary file 7 — Dataset 7 [file 41467_2022_34523_MOESM7_ESM.xlsx]

## Sheet: TargetedSeq_summary_metrics
SAMPLE	PATIENT_TUMOR_TYPE	SAMPLE TYPE	PATIENT_GERMLINE_MUTATION	TOTAL_READS	PCT_PF_READS	PF_HQ_ALIGNED_READS	PCT_READS_ALIGNED_IN_PAIRS	PCT_DUP	PCT_SELECTED_BASES	MEAN_TARGET_COVERAGE	MEDIAN_TARGET_COVERAGE	MAX_TARGET_COVERAGE	PCT_USABLE_BASES_ON_TARGET	ZERO_CVG_TARGETS_PCT	PCT_TARGET_BASES_20X	PCT_TARGET_BASES_100X
3-1	Breast	Primary tumor	BRCA1	19624346	1	19109335	1	0.364	0.859	163.402	156	913	0.214	0	0.98	0.741
3-2	Breast	Recurrence #1	BRCA1	30261308	1	29231584	0.999	0.571	0.826	129.994	130	851	0.11	0	0.989	0.718
3-0	Breast	Germline	BRCA1	19331672	1	18879627	1	0.188	0.798	303.927	292	1436	0.404	0	0.994	0.935
14-1	Ovary	Primary tumor	BRCA1	25405494	1	24829696	1	0.286	0.84	302.415	272	1729	0.306	0.001	0.99	0.878
14-2	Ovary	Recurrence #1	BRCA1	31231850	1	30438747	1	0.306	0.838	323.13	286	3720	0.266	0	0.996	0.92
14-0	Ovary	Germline	BRCA1	25638980	1	24863480	1	0.219	0.744	318.491	287	1694	0.319	0	0.988	0.846
6-2	Breast	Recurrence #1	BRCA1	25844334	1	25183505	1	0.293	0.834	297.817	284	1537	0.296	0	0.991	0.895
6-3	Breast	Recurrence #2	BRCA1	31151076	1	30516855	1	0.299	0.846	367.897	343	1611	0.303	0	0.992	0.922
6-1	Breast	Primary tumor	BRCA1	35451146	1	34559485	1	0.426	0.865	270.531	246	1749	0.196	0	0.991	0.878
6-4	Breast	Recurrence #3	BRCA1	29653614	1	28918918	1	0.315	0.851	296.618	260	1660	0.257	0	0.981	0.841
6-0	Breast	Germline	BRCA1	25221302	1	24501012	1	0.19	0.706	352.384	339	1538	0.359	0	0.995	0.953
15-1	Ovary	Primary tumor	BRCA1	29050548	1	28386338	1	0.302	0.827	306.508	284	1716	0.271	0	0.99	0.893
15-2	Ovary	Recurrence #1	BRCA1	36712826	1	35873622	1	0.323	0.805	381.082	339	2271	0.267	0	0.993	0.92
15-0	Ovary	Germline	BRCA1	23585456	1	23034849	0.999	0.191	0.809	378.635	375	1508	0.412	0	0.995	0.961
16-1	Ovary	Primary tumor	BRCA1	33723650	1	32728456	1	0.274	0.732	321.555	287	1677	0.245	0	0.994	0.915
16-2	Ovary	Recurrence #1	BRCA1	25472082	1	24774533	1	0.302	0.837	229.75	205	1336	0.232	0	0.99	0.828
16-0	Ovary	Germline	BRCA1	19639556	1	19190220	0.999	0.176	0.809	314.437	303	1536	0.411	0	0.995	0.944
7-2	Breast	Recurrence #1	BRCA1	33196164	1	32380194	1	0.259	0.807	361.588	297	3394	0.28	0	0.995	0.916
7-1	Breast	Primary tumor	BRCA1	29565476	1	28810079	1	0.269	0.819	310.084	276	2173	0.269	0	0.995	0.918
7-0	Breast	Germline	BRCA1	19856702	1	19391327	1	0.185	0.786	311.189	294	1495	0.402	0	0.994	0.932
17-1	Ovary	Primary tumor	BRCA1	28920764	1	27936719	1	0.259	0.796	292.195	261	2251	0.259	0	0.995	0.913
17-2	Ovary	Recurrence #1	BRCA1	28841728	1	28045655	1	0.272	0.824	315.554	302	1941	0.281	0	0.996	0.944
17-0	Ovary	Germline	BRCA1	19612246	1	19136270	0.999	0.186	0.794	319.644	313	1370	0.419	0	0.994	0.947
19-1	Ovary	Primary tumor	BRCA1	35265108	1	34274697	1	0.326	0.849	322.964	302	1820	0.235	0	0.994	0.924
19-2	Ovary	Recurrence #1	BRCA1	29381968	1	28529139	1	0.289	0.831	274.484	246	1922	0.24	0	0.993	0.887
19-3	Ovary	Recurrence #2	BRCA1	31198900	1	30390995	1	0.241	0.813	367	327	2183	0.302	0	0.997	0.944
19-0	Ovary	Germline	BRCA1	16815014	1	16418494	1	0.179	0.817	283.066	276	1278	0.432	0	0.994	0.93
24-2	Ovary	Recurrence #1	BRCA2	27434674	1	26678313	1	0.232	0.79	312.891	292	1642	0.293	0	0.997	0.934
24-1	Ovary	Primary tumor	BRCA2	22645612	1	21916551	1	0.192	0.789	266.12	240	1584	0.302	0	0.995	0.897
24-0	Ovary	Germline	BRCA2	18368610	1	17902940	0.999	0.175	0.81	318.886	326	1442	0.446	0	0.993	0.937
20-1	Ovary	Primary tumor	BRCA1	34638818	1	33318835	1	0.253	0.746	305.571	273	2690	0.227	0	0.995	0.915
20-3	Ovary	Recurrence #2	BRCA1	31417704	1	30204428	1	0.232	0.703	266.179	258	1394	0.218	0	0.994	0.911
20-5	Ovary	Recurrence #4	BRCA1	30317058	1	29428961	1	0.221	0.809	347.754	312	7030	0.295	0	0.996	0.939
20-2	Ovary	Recurrence #1	BRCA1	27371760	1	26429293	1	0.243	0.8	279.694	240	7033	0.262	0	0.994	0.895
20-0	Ovary	Germline	BRCA1	17705628	1	17255778	0.999	0.181	0.803	296.353	303	1251	0.43	0	0.994	0.946
25-1	Ovary	Primary tumor	BRCA2	30437660	1	29426790	1	0.25	0.801	288.236	266	2221	0.243	0	0.993	0.906
25-2	Ovary	Recurrence #1	BRCA2	27591984	1	26610804	1	0.22	0.791	278.464	248	2260	0.259	0	0.995	0.9
25-0	Ovary	Germline	BRCA2	16574124	1	16158278	0.999	0.182	0.806	287.622	295	1234	0.446	0	0.994	0.94
12-1	Ovary	Primary tumor	BRCA2	25561490	1	24704520	1	0.226	0.805	246.5	229	1936	0.248	0	0.993	0.877
12-2	Ovary	Recurrence #1	BRCA2	50644122	1	49201982	1	0.336	0.809	448.664	432	2627	0.227	0	0.997	0.971
12-0	Breast	Germline	BRCA2	17876176	1	17404444	0.999	0.187	0.792	296.142	307	1175	0.425	0	0.994	0.943
26-2	Breast	Recurrence #1	BRCA2	60014502	1	58225553	1	0.288	0.783	611.137	546	3846	0.261	0	0.998	0.973
26-1	Breast	Primary tumor	BRCA2	59929962	1	58391351	1	0.308	0.81	566.895	524	2933	0.243	0	0.998	0.976
26-0	Ovary	Germline	BRCA2	18217708	1	17720419	0.999	0.175	0.774	297.137	300	1269	0.419	0	0.995	0.949
27-2	Ovary	Recurrence #1	BRCA2	52386532	1	50673421	1	0.328	0.753	471.548	444	2802	0.231	0	0.997	0.975
27-1	Ovary	Primary tumor	BRCA2	47543086	1	45855238	1	0.324	0.769	386.415	362	2238	0.209	0	0.994	0.945
27-0	Ovary	Germline	BRCA2	21233998	1	20594126	0.999	0.192	0.749	328.091	338	1625	0.397	0	0.995	0.954
21-5	Ovary	Recurrence #4	BRCA1	74927792	1	72807695	0.999	0.257	0.644	659.694	586	6491	0.226	0	0.999	0.981
21-1	Ovary	Primary tumor	BRCA1	77285406	1	75083134	1	0.305	0.711	687.357	651	4002	0.228	0	0.999	0.989
21-6	Ovary	Recurrence #5	BRCA1	52411194	1	50880909	1	0.342	0.78	448.688	412	3026	0.22	0	0.998	0.969
21-2	Ovary	Recurrence #1	BRCA1	19904826	1	19357050	1	0.197	0.837	220.3	208	1922	0.284	0	0.994	0.868
21-3	Ovary	Recurrence #2	BRCA1	27081244	1	26318568	1	0.218	0.811	283.391	265	2644	0.269	0	0.996	0.917
21-0	Ovary	Germline	BRCA1	23314350	1	22633877	0.999	0.184	0.701	346.659	356	1455	0.382	0	0.995	0.958
22-1	Ovary	Primary tumor	BRCA1	23552060	1	22787901	1	0.216	0.813	243.339	230	1629	0.265	0	0.995	0.902
22-2	Ovary	Recurrence #1	BRCA1	23115562	1	22495670	1	0.187	0.826	288.706	256	2231	0.321	0	0.996	0.915
22-0	Ovary	Germline	BRCA1	20409078	1	19879909	0.999	0.19	0.798	332.492	340	1433	0.418	0	0.995	0.958
8-1	Breast	Primary tumor	BRCA1	23761900	1	23222672	1	0.274	0.86	267.611	255	1803	0.289	0	0.996	0.921
8-2	Breast	Recurrence #1	BRCA1	23420408	1	22833610	1	0.17	0.822	309.329	266	2055	0.339	0	0.998	0.928
8-0	Breast	Germline	BRCA1	16589172	1	16191417	0.999	0.188	0.824	289.404	296	1283	0.448	0.001	0.994	0.947
13-1	Breast	Primary tumor	BRCA2	20792292	1	20277145	1	0.208	0.836	243.546	227	1491	0.301	0	0.996	0.893
13-2	Breast	Recurrence #1	BRCA2	20538718	1	19999233	1	0.169	0.821	239.797	212	2043	0.3	0	0.995	0.87
13-0	Breast	Germline	BRCA2	19934974	1	19466994	1	0.21	0.803	323.923	333	1564	0.417	0	0.995	0.954

## Sheet: TargetedSeq_BRCA2_byExon
Chr	Start	End	Length	Exon	3-1	3-2	3-0	14-1	14-2	14-0	6-2	6-3	6-1	6-4	6-0	15-1	15-2	15-0	16-1	16-2	16-0	7-2	7-1	7-0	17-1	17-2	17-0	19-1	19-2	19-3	19-0	24-2	24-1	24-0	20-1	20-3	20-5	20-2	20-0	25-1	25-2	25-0	12-1	12-2	12-0	26-2	26-1	26-0	27-2
13	32889617	32889804	188	BRCA2.1	104.016	120.452	120.713	94.7926	177.431	135.957	79.0957	131.936	157.787	93.1489	176.404	65.7021	81.4362	155.42	104.346	121.351	141.447	143.059	125.564	144.691	200.293	185.064	127.112	193.984	186.537	273.936	138.569	199.027	199.027	128.457	119.957	143.989	171.91	91.1117	133.005	119.553	119.553	129.686	170.649	240.574	104.165	511.559	420.17	140.181	197.33
13	32890559	32890664	106	BRCA2.2	429.764	227.774	313.085	506.66	370.104	431.717	459.528	544.708	484.264	481.481	340.934	353.981	455.755	425.934	227.226	211.915	342.708	233.972	263.491	281.613	304	323.962	367.896	592.962	406.962	374.236	348.972	258.358	258.358	424.406	244.66	330.698	300.047	208.67	391.689	278.217	278.217	379.009	247.085	529.849	384.302	649.783	761.038	337.132	419.528
13	32893214	32893462	249	BRCA2.3	252.108	164.361	180.61	281.566	194.474	197.944	309.518	357.124	293.522	315.285	208.112	210.867	252.349	278.57	133.47	91.3173	201.582	125.486	162.49	175.153	176.546	189.57	219.337	266.462	191.153	189.707	205.032	164.779	164.779	267.478	135.394	170.51	174.562	114.534	263.386	156.466	156.466	259.253	125.141	250.88	279.08	345.353	435.044	261.173	269.667
13	32899213	32899321	109	BRCA2.4	266.817	135.028	192.248	327.413	191.963	58.4862	314.367	397.229	270.771	321.239	209.055	233.835	274.459	278.587	146.89	122.064	201.229	159.459	181.642	167.422	200.422	226.028	224.404	290.89	230.596	241.358	177.899	157.862	157.862	263.982	164.807	214.385	201.982	151.927	254.257	201.633	201.633	224.908	120.45	287.661	274.89	485.826	503.743	244.596	274.349
13	32900238	32900287	50	BRCA2.5	290.62	105.54	141.22	248.98	134.44	38.66	305.44	383.6	226.76	274.78	184.5	200.72	248.6	231.96	109.76	68.6	167.84	90.02	111.58	128.64	154.82	147.12	207.44	233.06	143.32	167.56	165.08	143.78	143.78	271.96	130.82	166.26	149.28	121.4	255.88	128.74	128.74	223.92	75.86	158.38	307.9	296.8	350.04	211.66	245.02
13	32900379	32900419	41	BRCA2.6	288.512	124.878	185.927	314.268	164.073	83.6341	363.293	446.171	296.415	365.244	233.78	268.366	320.537	334.488	134.122	82.1463	219.22	117.561	171.585	161.439	203.073	205.024	237.756	287.317	199.195	227.439	209.976	193.805	193.805	311.878	175.634	200.707	189.659	124.659	291.951	198.415	198.415	286.659	98.0732	262.732	359.049	399.634	450.488	264.317	297.585
13	32900636	32900750	115	BRCA2.7	228.052	156.391	269.391	329.835	227.322	204.365	331.165	360.061	241.391	291.826	342.635	195.165	208.157	336.548	178.087	154.991	270.304	194.374	181.809	274.574	221.678	247.609	315.243	325.148	241.957	301.765	263.67	223.435	223.435	344.73	195.078	245.748	239.609	187.261	308.026	238.426	238.426	315.957	139.096	346.417	310.583	589.591	559.548	300.878	361.2
13	32903580	32903629	50	BRCA2.8	335.08	176.8	301.02	352.7	214.42	43.18	453.14	503.42	350.06	432	297.82	303.52	313.7	353.22	176.34	126.92	276.58	159.08	194.86	269.48	228.88	255	317.16	336.06	250.74	296.98	263.76	212.36	212.36	376.14	188.8	243.74	241.4	137.84	343.08	214.38	214.38	336.64	149.96	251.3	339.82	484.24	542.78	310.5	311.44
13	32905056	32905167	112	BRCA2.9	251.027	151.054	152.268	302.286	170.554	186.339	281.304	373.045	244.438	259.75	229.696	195.893	219.723	244.036	151.571	97.3125	203.982	163	169.446	168.598	223.786	187.295	195.241	276.804	211.839	231	162.607	180.482	180.482	230.071	170.018	194.232	171.732	142.196	220.116	168.509	168.509	202.259	129.518	291.875	223.312	435.527	442.054	200.92	275.473
13	32906409	32907524	1116	BRCA2.10	248.017	147.459	241.983	335.409	186.634	232.667	351.623	392.912	250.642	282.556	284.703	234.176	276.169	319.941	162.658	98.8369	256.525	154.565	174.082	235.691	184.996	239.774	277.984	293.808	211.199	264.897	254.805	174.392	174.392	330.67	160.556	210.043	194.378	136.528	314.207	181.008	181.008	293.493	129.473	266.974	323.813	419.934	436.485	299.979	288.107
13	32910402	32915333	4932	BRCA2.11	297.501	166.45	285.108	386.963	221.554	205.893	398.736	463.829	291.113	333.148	334.77	278.233	320.335	382.24	196.505	127.007	297.372	186.828	213.405	280.114	223.477	267.779	323.434	337.086	244.613	297.957	288.251	228.024	228.024	379.171	193.476	260.461	249.382	171.408	346.069	209.612	209.612	332.314	148.732	302.651	360.23	483.117	520.111	317.137	327.685
13	32918695	32918790	96	BRCA2.12	140.542	76.6667	101.49	128.771	67.0208	23.1354	179.385	199.24	114.24	175.469	106.979	126.125	157.25	119.146	55.7396	22.2188	75.7708	42.4479	67.8958	53.6771	77.1458	72.4688	92.7812	135.719	68.9062	80.0104	73.5104	83.3125	83.3125	142.062	58.1146	84.5833	73.9479	51.1875	140.646	56.8333	56.8333	125.875	49.4479	96.8854	176.969	161.062	169.312	157.74	96.6354
13	32920964	32921033	70	BRCA2.13	278.4	143.886	194.471	271.543	165.643	31.8286	346.157	353.4	256.486	306.514	210.857	204.571	271.457	245.1	146.043	98.5429	182.143	116.857	142.257	171.686	168.357	171.586	215.186	277.771	188.429	212.114	167.543	154.514	154.514	281.714	144.257	194.729	178.9	147.457	244.471	179.257	179.257	213.529	115.257	256.229	259.971	359.843	409.414	224.571	269.257
13	32928998	32929425	428	BRCA2.14	344.72	185.869	368.096	451.904	259.257	339.379	484.762	573.512	352.883	386.236	418.946	301.958	341.313	480.846	247.47	144.925	362.012	220.949	244.822	354.624	273.164	345.972	417.981	385.206	286.308	353.112	355.806	233.348	233.348	481.143	221.869	319.297	281.9	208.297	407.509	257.266	257.266	402.086	166.979	375.217	401.016	639.998	613.168	374.909	405.252
13	32930565	32930746	182	BRCA2.15	353.401	227.83	434.692	434.005	343.269	484.275	458.126	543.044	319.615	321.489	534.066	276.214	313.379	585.291	293.258	212.154	446.753	367.495	360.027	444.967	392.484	421.291	477.099	438.412	346.89	505.077	376.253	295.22	295.22	465.522	315.967	328.049	314.731	244.39	434.764	290.291	290.291	440.797	221.577	443.451	432.813	886.198	744.121	453.22	449.456
13	32931879	32932066	188	BRCA2.16	372.229	166.138	307.032	377.947	250.739	299.941	443.282	518.303	336.559	357.197	371.282	268.314	290.324	460.495	225.521	141.479	357.362	241.479	256.261	307.33	283.713	330.309	380.628	414.463	284.878	365.867	331.154	256.729	256.729	450.84	223.559	304.543	302.612	216.803	352.303	263.059	263.059	393.213	163.973	393.979	374.08	713.287	612.888	363.734	422.404
13	32936660	32936830	171	BRCA2.17	324.865	179.281	467.386	483.585	292.175	391.351	426.029	558.316	352.275	338.105	551.503	295.462	342.357	545.409	246.316	174.918	465.848	285.801	302.181	483.398	307.427	410	480.368	423.982	314.246	439.702	412.526	299.708	299.708	470.988	230.532	323.871	338.55	233.17	472.251	265.895	265.895	449.187	185.509	362.936	430.877	807.491	659.673	455.848	445.158
13	32937316	32937670	355	BRCA2.18	284.256	192.856	344.761	414.93	248.138	334.321	411.904	472.927	316.507	301.414	439.369	260.715	303.358	447.515	223.237	156.408	364.099	250.628	241.806	348.792	263.845	325.406	389.38	355.78	298.738	349.248	315.561	267.704	267.704	412.87	220.285	300.932	295.614	194.727	396.732	228.989	228.989	352.152	156.051	360.761	381.994	658.183	587.91	368.321	366.192
13	32944539	32944694	156	BRCA2.19	293.186	182.231	284.288	341.276	263.186	287.269	346.936	428.474	318.199	307.282	331.083	216.192	223.269	414.25	221.141	166.192	310.013	262.885	223.423	292.429	258.994	329.359	305.237	316.423	258.353	332.744	288.429	228.929	228.929	322.417	216.147	278.25	283.929	214.647	327.212	250.103	250.103	328.744	173.506	368.885	295.846	723.417	664.397	317.032	430.917
13	32945093	32945237	145	BRCA2.20	218.897	144.407	207.062	275.676	152.579	154.621	273.566	332.434	230.559	248.041	249.434	189.2	208.745	302.71	189.214	115.883	226.71	164.048	165.586	243.255	223.766	224.428	225.903	278.297	187.89	234.393	200.641	151.138	151.138	273.683	165.172	195.793	197.814	146.407	231.841	154.938	154.938	249.207	119.324	218.234	243.09	453.607	401.848	227.007	282.476
13	32950807	32950928	122	BRCA2.21	370.648	223.516	441.828	442.959	404.484	432.82	434.418	527.82	342.484	309.746	522.598	279.434	345.279	541.074	329.721	239.287	474.008	390.352	388.82	506.721	415.943	520.23	492.18	452.246	449.533	602.402	426.877	334.984	334.984	436.844	329.787	364.475	403.852	342.082	401.41	334.377	334.377	374.369	228.541	520.057	399.59	1032.83	886.672	413.795	518.303
13	32953454	32953652	199	BRCA2.22	289.372	199	331.553	394.291	270.769	276.548	399.819	455.538	311.518	314.337	371.307	268.809	310.93	439.608	228.151	174.422	315.603	253.296	242.286	304.015	263.673	348.116	347.206	406.854	306.171	359.603	303.266	270.965	270.965	361.111	225.05	285.749	270.854	212.789	349.663	256.322	256.322	344.578	155.563	366.03	388.191	641.317	569.955	372.899	371.181
13	32953887	32954050	164	BRCA2.23	317.311	189.183	336.524	435.232	222.018	133.915	435.067	569.933	317.402	407.561	391.671	302.61	369.348	432.963	222.866	126.848	355.634	201.561	242.25	354.159	245.567	282.104	359.506	374.787	271.457	336.384	347.909	282.323	282.323	487.518	219.165	303.274	270.683	169.695	404.146	217.183	217.183	393.305	154.244	319.195	442.335	537.104	536.671	382.433	356.03
13	32954144	32954282	139	BRCA2.24	297.755	166.914	279.482	392.928	223.64	282.151	384.734	460.921	322.496	354.856	354.273	252.784	315.482	409.223	203.554	126.317	301.403	189.878	202.892	282.022	239.489	260.216	305.245	353.108	256.158	299.518	308.281	230.036	230.036	409.942	205.633	277.331	257.403	184.964	374.561	224.187	224.187	331.108	163.281	380.741	407.144	540.64	541.014	350.281	335.532
13	32968826	32969070	245	BRCA2.25	371.514	202.371	390.551	527.694	305.082	460.384	502.641	595.184	376.596	424.449	473.376	359.673	426.376	579.376	293.347	196.861	404.057	279.139	324.233	407.58	303.478	398.482	481.551	460.094	368.159	453.955	418.902	363.878	363.878	514.486	292.559	371.967	352.771	231.62	457.188	318.171	318.171	466.286	205.992	455.624	445.686	761.269	758.559	458.269	456.388
13	32971035	32971181	147	BRCA2.26	309.231	181.776	358.707	425.265	276.156	321.463	433.925	503.605	328.265	359.714	429.857	286.973	327.932	486	249.347	179.429	354.041	248.163	245.857	327.796	260.041	329.619	383.973	397.054	310.823	369.224	327.463	273.98	273.98	458.517	258.932	312.694	266.952	206.435	387.673	247.238	247.238	394.599	162.476	378.463	391.449	631.707	640.517	357.707	397.333
13	32972299	32973347	1049	BRCA2.27	263.164	153.053	266.892	346.378	212.429	323.314	360.03	426.228	269.842	288.875	326.654	247.089	286.922	383.588	183.776	118.241	294.079	184.597	195.379	258.918	220.901	266.023	298.717	321.212	240.686	286.069	264.24	215.655	215.655	370.805	195.445	230.42	236.257	162.27	334.338	214.053	214.053	308.601	141.988	310.365	341.888	508.644	512.653	307.844	315.381
13	32973746	32973805	60	BRCA2.28	218.7	122.733	140.767	194	110.683	97.7333	259.683	294.583	170.667	199.05	140.433	174.167	204.933	205.483	96.1	67.25	139.6	80.9333	108.217	109.483	134.483	139.15	160.5	217.35	152.533	157.167	122.833	101.967	101.967	221.067	122.033	148.9	124.217	96.4333	213.433	136.633	136.633	192.433	93.8167	188.483	237.417	282.633	311.567	172.433	200.933
[truncated: 17 more columns]

## Sheet: TargetedSeq_BRCA2_summary
SAMPLE	BAIT_SET	TOTAL_READS	PCT_PF_READS	PF_HQ_ALIGNED_READS	PCT_READS_ALIGNED_IN_PAIRS	PCT_DUP	PCT_SELECTED_BASES	MEAN_TARGET_COVERAGE	MEDIAN_TARGET_COVERAGE	MAX_TARGET_COVERAGE	PCT_USABLE_BASES_ON_TARGET	ZERO_CVG_TARGETS_PCT	PCT_TARGET_BASES_20X	PCT_TARGET_BASES_100X
3-1	BRCA2	19624346	1	19109335	1	0.364	0.009	288.523	291	489	0.001	0	1	0.977
3-2	BRCA2	30261308	1	29231584	0.999	0.571	0.006	166.201	167	277	0	0	0.993	0.942
3-0	BRCA2	19331672	1	18879627	1	0.188	0.004	284.136	282	600	0.001	0	1	0.981
14-1	BRCA2	25405494	1	24829696	1	0.286	0.006	373.108	385	597	0.001	0	1	0.98
14-2	BRCA2	31231850	1	30438747	1	0.306	0.003	224.665	218	480	0.001	0	1	0.954
14-0	BRCA2	25638980	1	24863480	1	0.219	0.003	243.55	239	609	0.001	0	0.998	0.827
6-2	BRCA2	25844334	1	25183505	1	0.293	0.006	384.413	393	611	0.001	0	1	0.978
6-3	BRCA2	31151076	1	30516855	1	0.299	0.006	450.466	460	693	0.001	0	1	0.987
6-1	BRCA2	35451146	1	34559485	1	0.426	0.005	290.128	295	568	0.001	0	1	0.981
6-4	BRCA2	29653614	1	28918918	1	0.315	0.005	320.448	326	542	0.001	0	1	0.976
6-0	BRCA2	25221302	1	24501012	1	0.19	0.004	337.069	338	707	0.001	0	1	0.99
15-1	BRCA2	29050548	1	28386338	1	0.302	0.004	261.742	266	426	0.001	0	1	0.972
15-2	BRCA2	36712826	1	35873622	1	0.323	0.004	303.329	307	494	0.001	0	1	0.977
15-0	BRCA2	23585456	1	23034849	0.999	0.191	0.005	384.468	389	691	0.001	0	1	0.998
16-1	BRCA2	33723650	1	32728456	1	0.274	0.003	196.559	192	401	0	0	1	0.944
16-2	BRCA2	25472082	1	24774533	1	0.302	0.003	130.122	126	309	0	0	0.99	0.713
16-0	BRCA2	19639556	1	19190220	0.999	0.176	0.004	298.204	293	582	0.001	0	1	0.979
7-2	BRCA2	33196164	1	32380194	1	0.259	0.002	194.349	186	473	0	0	0.999	0.909
7-1	BRCA2	29565476	1	28810079	1	0.269	0.003	213.289	206	466	0.001	0	1	0.954
7-0	BRCA2	19856702	1	19391327	1	0.185	0.004	280.531	275	658	0.001	0	1	0.975
17-1	BRCA2	28920764	1	27936719	1	0.259	0.004	230.472	227	471	0.001	0	1	0.964
17-2	BRCA2	28841728	1	28045655	1	0.272	0.004	275.969	270	605	0.001	0	1	0.977
17-0	BRCA2	19612246	1	19136270	0.999	0.186	0.004	321.505	323	594	0.001	0	1	0.986
19-1	BRCA2	35265108	1	34274697	1	0.326	0.005	337.559	335	734	0.001	0	1	0.986
19-2	BRCA2	29381968	1	28529139	1	0.289	0.004	250.572	246	545	0.001	0	1	0.969
19-3	BRCA2	31198900	1	30390995	1	0.241	0.004	305.835	294	707	0.001	0	1	0.978
19-0	BRCA2	16815014	1	16418494	1	0.179	0.005	284.433	288	501	0.001	0	1	0.978
24-2	BRCA2	27434674	1	26678313	1	0.232	0.003	225.179	224	438	0.001	0	1	0.969
24-1	BRCA2	22645612	1	21916551	1	0.192	0.003	168.396	162	386	0.001	0	1	0.917
24-0	BRCA2	18368610	1	17902940	0.999	0.175	0.005	373.075	388	553	0.001	0	1	0.996
20-1	BRCA2	34638818	1	33318835	1	0.253	0.003	196.224	194	406	0	0	0.999	0.934
20-3	BRCA2	31417704	1	30204428	1	0.232	0.004	256.048	256	503	0.001	0	1	0.969
20-5	BRCA2	30317058	1	29428961	1	0.221	0.003	246.28	244	502	0.001	0	1	0.974
20-2	BRCA2	27371760	1	26429293	1	0.243	0.003	172.22	165	393	0	0	0.995	0.915
20-0	BRCA2	17705628	1	17255778	0.999	0.181	0.005	340.983	347	511	0.001	0	1	0.995
25-1	BRCA2	30437660	1	29426790	1	0.25	0.003	213.452	211	406	0.001	0	0.998	0.954
25-2	BRCA2	27591984	1	26610804	1	0.22	0.003	205.085	197	483	0.001	0	1	0.948
25-0	BRCA2	16574124	1	16158278	0.999	0.182	0.005	327.177	329	521	0.001	0	1	0.994
12-1	BRCA2	25561490	1	24704520	1	0.226	0.003	150.136	148	330	0	0	0.993	0.875
12-2	BRCA2	50644122	1	49201982	1	0.336	0.003	314.753	311	660	0	0	1	0.979
12-0	BRCA2	17876176	1	17404444	0.999	0.187	0.005	350.237	363	510	0.001	0	1	0.991
26-2	BRCA2	60014502	1	58225553	1	0.288	0.004	522.075	494	1211	0.001	0	1	0.995
26-1	BRCA2	59929962	1	58391351	1	0.308	0.004	529.395	519	1049	0.001	0	1	0.992
26-0	BRCA2	18217708	1	17720419	0.999	0.175	0.005	319.941	321	533	0.001	0	1	0.996
27-2	BRCA2	52386532	1	50673421	1	0.328	0.003	333.306	328	578	0	0	1	0.983
27-1	BRCA2	47543086	1	45855238	1	0.324	0.003	291.067	290	487	0	0	1	0.979
27-0	BRCA2	21233998	1	20594126	0.999	0.192	0.005	369.914	375	588	0.001	0	1	0.994
21-5	BRCA2	74927792	1	72807695	0.999	0.257	0.003	529.642	510	1123	0.001	0	1	0.995
21-1	BRCA2	77285406	1	75083134	1	0.305	0.003	493.599	482	954	0	0	1	0.994
21-6	BRCA2	52411194	1	50880909	1	0.342	0.003	262.737	262	496	0	0	1	0.982
21-2	BRCA2	19904826	1	19357050	1	0.197	0.005	220.03	212	450	0.001	0	0.996	0.965
21-3	BRCA2	27081244	1	26318568	1	0.218	0.004	268.132	263	565	0.001	0	1	0.976
21-0	BRCA2	23314350	1	22633877	0.999	0.184	0.005	403.892	414	613	0.001	0	1	0.997
22-1	BRCA2	23552060	1	22787901	1	0.216	0.004	217.941	209	481	0.001	0	1	0.965
22-2	BRCA2	23115562	1	22495670	1	0.187	0.004	249.916	247	541	0.001	0	1	0.969
22-0	BRCA2	20409078	1	19879909	0.999	0.19	0.005	364.137	373	534	0.001	0	1	0.995
8-1	BRCA2	23761900	1	23222672	1	0.274	0.005	262.254	265	484	0.001	0	1	0.987
8-2	BRCA2	23420408	1	22833610	1	0.17	0.004	241.746	238	555	0.001	0	1	0.982
8-0	BRCA2	16589172	1	16191417	0.999	0.188	0.005	319.918	327	502	0.001	0	1	0.994
13-1	BRCA2	20792292	1	20277145	1	0.208	0.004	206.387	201	460	0.001	0	0.999	0.946
13-2	BRCA2	20538718	1	19999233	1	0.169	0.003	163.978	157	412	0.001	0	0.995	0.89
13-0	BRCA2	19934974	1	19466994	1	0.21	0.005	365.145	373	563	0.001	0	1	0.993

## Sheet: TargetedSeq_BRCA1_summary
SAMPLE	BAIT_SET	TOTAL_READS	PCT_PF_READS	PF_HQ_ALIGNED_READS	PCT_READS_ALIGNED_IN_PAIRS	PCT_DUP	PCT_SELECTED_BASES	MEAN_TARGET_COVERAGE	MEDIAN_TARGET_COVERAGE	MAX_TARGET_COVERAGE	PCT_USABLE_BASES_ON_TARGET	ZERO_CVG_TARGETS_PCT	PCT_TARGET_BASES_20X	PCT_TARGET_BASES_100X
3-1	BRCA1	19624346	1	19109335	1	0.364	0.004	182.787	191	337	0	0	0.968	0.895
3-2	BRCA1	30261308	1	29231584	0.999	0.571	0.004	148.671	159	233	0	0	0.966	0.88
3-0	BRCA1	19331672	1	18879627	1	0.188	0.004	415.228	442	684	0.001	0	0.995	0.963
14-1	BRCA1	25405494	1	24829696	1	0.286	0.003	283.456	294	460	0.001	0	0.977	0.952
14-2	BRCA1	31231850	1	30438747	1	0.306	0.003	341.484	363	632	0.001	0	0.975	0.956
14-0	BRCA1	25638980	1	24863480	1	0.219	0.004	473.348	502	794	0.001	0	0.998	0.965
6-2	BRCA1	25844334	1	25183505	1	0.293	0.003	284.568	296	478	0.001	0	0.982	0.958
6-3	BRCA1	31151076	1	30516855	1	0.299	0.003	333.022	348	546	0.001	0	0.981	0.959
6-1	BRCA1	35451146	1	34559485	1	0.426	0.003	258.664	274	465	0	0	0.973	0.942
6-4	BRCA1	29653614	1	28918918	1	0.315	0.003	247.732	255	483	0	0	0.971	0.919
6-0	BRCA1	25221302	1	24501012	1	0.19	0.004	490.747	520	774	0.001	0	1	0.969
15-1	BRCA1	29050548	1	28386338	1	0.302	0.005	468.64	481	816	0.001	0	0.983	0.964
15-2	BRCA1	36712826	1	35873622	1	0.323	0.004	526.315	550	873	0.001	0	0.984	0.965
15-0	BRCA1	23585456	1	23034849	0.999	0.191	0.004	511.061	548	798	0.001	0	1	0.972
16-1	BRCA1	33723650	1	32728456	1	0.274	0.004	479.904	524	869	0.001	0	0.979	0.945
16-2	BRCA1	25472082	1	24774533	1	0.302	0.005	363.006	388	823	0.001	0	0.973	0.934
16-0	BRCA1	19639556	1	19190220	0.999	0.176	0.004	424.451	456	655	0.001	0	1	0.967
7-2	BRCA1	33196164	1	32380194	1	0.259	0.004	553.59	591	984	0.001	0	0.984	0.963
7-1	BRCA1	29565476	1	28810079	1	0.269	0.005	471.812	505	839	0.001	0	0.981	0.962
7-0	BRCA1	19856702	1	19391327	1	0.185	0.004	447.884	461	803	0.001	0	1	0.965
17-1	BRCA1	28920764	1	27936719	1	0.259	0.003	323.386	343	616	0.001	0	0.98	0.959
17-2	BRCA1	28841728	1	28045655	1	0.272	0.004	408.529	435	704	0.001	0	0.981	0.962
17-0	BRCA1	19612246	1	19136270	0.999	0.186	0.004	443.279	466	706	0.001	0	1	0.967
19-1	BRCA1	35265108	1	34274697	1	0.326	0.004	400.542	423	670	0.001	0	0.976	0.959
19-2	BRCA1	29381968	1	28529139	1	0.289	0.004	365.412	389	725	0.001	0	0.973	0.956
19-3	BRCA1	31198900	1	30390995	1	0.241	0.004	472.262	504	837	0.001	0	0.983	0.961
19-0	BRCA1	16815014	1	16418494	1	0.179	0.004	387.755	412	624	0.001	0	1	0.965
24-2	BRCA1	27434674	1	26678313	1	0.232	0.002	272.495	293	533	0	0	0.976	0.95
24-1	BRCA1	22645612	1	21916551	1	0.192	0.002	218.362	230	406	0	0	0.974	0.92
24-0	BRCA1	18368610	1	17902940	0.999	0.175	0.004	444.226	482	655	0.001	0	1	0.972
20-1	BRCA1	34638818	1	33318835	1	0.253	0.003	293.113	308	554	0	0	0.974	0.952
20-3	BRCA1	31417704	1	30204428	1	0.232	0.003	343.098	375	643	0.001	0	0.973	0.955
20-5	BRCA1	30317058	1	29428961	1	0.221	0.004	501.956	533	934	0.001	0	0.983	0.963
20-2	BRCA1	27371760	1	26429293	1	0.243	0.003	256.304	274	458	0	0	0.973	0.949
20-0	BRCA1	17705628	1	17255778	0.999	0.181	0.004	424.228	455	656	0.001	0	1	0.971
25-1	BRCA1	30437660	1	29426790	1	0.25	0.004	427.61	454	769	0.001	0	0.974	0.958
25-2	BRCA1	27591984	1	26610804	1	0.22	0.004	365.675	386	761	0.001	0	0.979	0.958
25-0	BRCA1	16574124	1	16158278	0.999	0.182	0.004	383.158	413	567	0.001	0	1	0.969
12-1	BRCA1	25561490	1	24704520	1	0.226	0.004	333.607	350	769	0.001	0	0.977	0.956
12-2	BRCA1	50644122	1	49201982	1	0.336	0.004	596.621	633	1024	0.001	0	0.982	0.965
12-0	BRCA1	17876176	1	17404444	0.999	0.187	0.004	404.247	430	585	0.001	0	1	0.973
26-2	BRCA1	60014502	1	58225553	1	0.288	0.004	844.781	901	1454	0.001	0	0.989	0.971
26-1	BRCA1	59929962	1	58391351	1	0.308	0.003	579.294	614	982	0	0	0.98	0.964
26-0	BRCA1	18217708	1	17720419	0.999	0.175	0.004	411.616	449	608	0.001	0	1	0.97
27-2	BRCA1	52386532	1	50673421	1	0.328	0.004	640.865	686	1018	0.001	0	0.989	0.969
27-1	BRCA1	47543086	1	45855238	1	0.324	0.004	578.762	609	956	0.001	0	0.982	0.964
27-0	BRCA1	21233998	1	20594126	0.999	0.192	0.004	444.565	470	631	0.001	0	1	0.972
21-5	BRCA1	74927792	1	72807695	0.999	0.257	0.002	695.516	723	1663	0	0	0.985	0.966
21-1	BRCA1	77285406	1	75083134	1	0.305	0.003	793.989	860	1488	0	0	0.988	0.97
21-6	BRCA1	52411194	1	50880909	1	0.342	0.004	638.845	674	1144	0.001	0	0.983	0.966
21-2	BRCA1	19904826	1	19357050	1	0.197	0.004	268.907	287	529	0.001	0	0.971	0.95
21-3	BRCA1	27081244	1	26318568	1	0.218	0.004	348.619	366	625	0.001	0	0.977	0.955
21-0	BRCA1	23314350	1	22633877	0.999	0.184	0.004	473.979	515	699	0.001	0	1	0.974
22-1	BRCA1	23552060	1	22787901	1	0.216	0.004	301.166	320	570	0.001	0	0.978	0.955
22-2	BRCA1	23115562	1	22495670	1	0.187	0.003	324.077	342	520	0.001	0	0.981	0.957
22-0	BRCA1	20409078	1	19879909	0.999	0.19	0.004	456.933	493	680	0.001	0	1	0.972
8-1	BRCA1	23761900	1	23222672	1	0.274	0.004	297.166	329	513	0.001	0	0.978	0.955
8-2	BRCA1	23420408	1	22833610	1	0.17	0.004	384.421	404	655	0.001	0	0.983	0.96
8-0	BRCA1	16589172	1	16191417	0.999	0.188	0.004	395.627	421	576	0.001	0	1	0.969
13-1	BRCA1	20792292	1	20277145	1	0.208	0.004	287.976	306	508	0.001	0	0.978	0.948
13-2	BRCA1	20538718	1	19999233	1	0.169	0.003	247.047	259	475	0.001	0	0.975	0.94
13-0	BRCA1	19934974	1	19466994	1	0.21	0.004	441.198	479	628	0.001	0	1	0.971

## Sheet: TargetedSeq_BRCA1_byExon
Chr	Start	End	Length	Exon	3-1	3-2	3-0	14-1	14-2	14-0	6-2	6-3	6-1	6-4	6-0	15-1	15-2	15-0	16-1	16-2	16-0	7-2	7-1	7-0	17-1	17-2	17-0	19-1	19-2	19-3	19-0	24-2	24-1	24-0	20-1	20-3	20-5	20-2	20-0	25-1	25-2	25-0	12-1	12-2	12-0	26-2	26-1	26-0	27-2
17	41196312	41197819	1508	BRCA1.1	96.947	91.6373	247.863	148.253	189.302	334.239	161.762	175.845	135.999	120.594	287.179	242.509	284.594	318.19	281.542	185.216	263.466	309.832	264.113	268.835	201.384	241.908	268.331	215.666	188.044	267.16	232.704	139.686	139.686	267.43	168.373	181.453	274.166	154.584	272.977	235.609	235.609	245.16	192.343	359.472	268.702	521.639	345.078	256.818	394.525
17	41199660	41199720	61	BRCA1.2	133.262	105.508	421.246	210.41	351.836	458.311	174.23	212.213	186.738	139.525	523.361	231.262	286.246	443.672	531.984	364.361	432.131	635.262	410.787	450.344	369.787	459.131	439.246	266.934	326.787	507.443	365.738	200.295	200.295	340.607	281.295	275.016	445.639	289.705	334.951	376.77	376.77	298	319.525	551.311	344.59	1000.56	569.59	396.295	692.557
17	41201138	41201211	74	BRCA1.3	147.73	155.865	494.23	243.986	351	561.838	210.581	296.905	216.905	205.689	591.446	322.135	410.23	600.568	532.622	371.568	473.459	646.622	473.297	582.041	362.324	438.878	502.122	386.365	364.216	550.378	398.649	245.595	245.595	427.581	298.946	347.149	486.284	250.014	400.635	422.77	422.77	335.541	296.122	612.608	369.162	991.014	605.743	383.595	650.824
17	41203080	41203134	55	BRCA1.4	91.4727	89.8545	192.145	121.036	134.145	315.764	120.764	138.982	123.091	91.2	251.527	181.145	240.655	284.782	245.945	166.782	226.655	262.309	231.073	224.218	169.709	208.673	251.491	198	192.818	206.182	222.164	129.4	129.4	264.145	134.745	156.036	231.891	134.145	287.164	188.109	188.109	276.436	181.527	362.327	275.873	535.218	317.291	260.273	366.309
17	41209069	41209152	84	BRCA1.5	128.083	135.917	340.726	179.857	273.202	508.143	178.464	224.452	193.429	155.405	370.94	229.381	293.595	451.69	379.381	284.774	367.857	448.869	345.583	358.726	270.333	346.286	357.357	265.357	278.881	381.679	323.464	173.595	173.595	356.81	241.762	220.69	354.405	208.202	356.607	334.524	334.524	292.5	260.464	571.75	314.607	773.94	445.821	332.214	556.512
17	41215350	41215390	41	BRCA1.6	179.122	150.854	452.878	247.951	273.61	355	264.659	306.317	243.098	221.439	488.049	401.756	453.927	496.317	446.61	298.317	402.732	478.415	451.024	436.829	290.341	377.439	428.512	359.293	340.098	445.195	390.22	218.512	218.512	426.049	259.171	310.585	431.024	218.268	417.659	355.415	355.415	391.463	291.537	562.146	368.634	770.61	501.195	401.805	595.902
17	41215891	41215968	78	BRCA1.7	132.359	113.038	274.949	174.974	190.013	325	193.449	212.795	187.628	183.577	326.462	311.5	345.603	316.244	272.91	189.577	276.5	278.423	303.897	253.962	187.397	244.821	279.731	247.282	215.936	254.179	258.718	156.91	156.91	321.974	172.782	203.513	243.244	129.654	288.359	242.897	242.897	279.526	204.564	376.179	313.859	466.923	313.705	252.538	417.231
17	41219625	41219712	88	BRCA1.8	189.455	132.102	402.068	250.33	314.898	399.034	243.625	279.841	257.966	245.5	439.557	365.42	433.602	469.443	486.557	332.273	420.545	563.364	434.261	415.307	372.432	426.557	351.614	339.33	312.864	466.648	330.545	208.625	208.625	361.33	286.08	293.352	467.318	272.25	365.034	470.432	470.432	314.773	316.977	617.318	336.648	864.886	552.341	352.125	703.523
17	41222945	41223255	311	BRCA1.9	180.543	162.868	504.785	273.929	390.174	560.434	263.582	318.797	245.26	219.183	558.814	427.868	499.444	519.65	555.566	445.633	490.73	669.379	564.617	546.868	393.135	460.116	499.81	443.338	417.1	561.72	431.241	295.238	295.238	462.711	361.045	383.473	585.029	311.698	450.852	513.849	513.849	394.1	392.354	669.315	391.916	1070.87	635.141	426.749	740.206
17	41226348	41226538	191	BRCA1.10	198.534	167.298	559.686	349.445	448.073	627.775	289.963	384.021	298.173	245.717	705.476	457.796	555.162	690.749	647.251	493.298	587.497	776.251	618.168	647.801	400.215	583.466	620.152	458.974	437.974	598.969	567.942	281.335	281.335	580.225	378.969	371.173	583.199	339.895	516.382	545.361	545.361	438.822	395.681	684.325	464.063	1082.39	707.33	527.686	746.681
17	41228505	41228631	127	BRCA1.11	195.496	166.803	373	302.039	310.748	235.937	289.598	359.858	282.803	261.173	430.929	535.378	575.047	468.276	24.3937	53.0394	192.291	455.921	459.646	353.079	289.228	366.386	387.732	401.386	355.874	421.047	369.764	221.386	221.386	433.976	302.661	329.268	442.63	255.551	418.906	428.835	428.835	387.693	304.087	604.354	401.142	768.78	551.858	387.74	634.087
17	41234421	41234592	172	BRCA1.12	191.738	160.64	483.924	298.68	448.645	580.669	296.401	296.331	241.023	220.576	577.407	411.669	511.453	584.977	618.006	454.047	492.878	742.948	555.035	502.227	381.494	516.39	469.192	424.93	398.43	567.698	420.721	319.023	319.023	406.924	345.983	390.645	569.459	339.808	497.471	514.308	514.308	429.5	428.424	629.151	404.029	1051.05	727.291	477.267	735.64
17	41242961	41243049	89	BRCA1.13	185.697	180.022	533.124	285.775	397.719	518.494	303.618	334.281	255.034	246.36	601.034	425.416	550.775	552.562	571.124	405.348	546.899	662.213	514.146	593.989	406.146	497.18	573.775	449.404	379.146	552.079	489.09	297.225	297.225	481.146	321.876	352.371	526.056	280.034	449.27	489.034	489.034	449.674	363.64	725.393	430.73	1012.62	624.978	461.528	709.438
17	41243452	41246877	3426	BRCA1.14	223.857	173.46	495.623	358.487	413.103	562.817	361.65	421.587	321.621	315.394	592.287	622.005	675.965	613.77	587.123	460.866	508.886	670.118	573.274	537.712	377.212	486.595	535.007	496.547	458.814	575.079	466.562	357.877	357.877	539.021	348.707	429.646	629.097	302.553	506.111	518.126	518.126	460.915	407.2	708.853	481.846	984.621	699.742	494.64	753.087
17	41247863	41247939	77	BRCA1.15	188.727	141.922	442.701	281.416	350.857	532.792	291.325	336.792	286.948	250.844	502.13	432.545	457.896	546.909	511.844	395.649	479.494	546.636	487.701	445.065	314.416	387.169	510.104	383.506	329.195	432.156	419.974	221.234	221.234	501.961	297.818	365.935	522.351	243.169	457.571	445.909	445.909	365.818	315.675	661.143	423.636	888.831	600.506	455.221	714.974
17	41249261	41249306	46	BRCA1.16	166.63	98.5217	127.37	180.435	137.065	92.2174	204.935	214.543	172.804	242.522	157.37	320.674	370.391	207.652	192.239	128.022	129.5	155.413	218	111.043	166.435	165.087	178.348	228.652	169.196	178.022	152.435	112.043	112.043	219.826	136.37	155.826	208.13	100.783	232.913	214.261	214.261	188.848	149	296.217	257.37	326.804	258.543	173.891	309.739
17	41251792	41251897	106	BRCA1.17	187.877	149.575	388.887	262.368	285.887	442.623	211.019	326.406	245.745	231.802	478.255	309.047	436.509	482.009	425.104	282.745	402.915	479.321	444.491	445.66	326.066	400.915	399.387	322.528	318.764	388.038	358.377	161.896	161.896	436.604	271.821	261.377	389.887	247.934	373.443	392.783	392.783	347.377	261.849	556.802	370.991	763.264	508.811	415.425	630.142
17	41256139	41256278	140	BRCA1.18	162.807	148.493	295.564	252.107	226.579	282.593	250.236	317.486	237.429	254.886	309.807	341.443	413.921	429.936	390.064	215.879	308.864	372.021	355.057	319.85	272.221	295.764	308.886	331.964	250.214	346.343	275.65	155.7	155.7	375.086	254.321	274.914	367.557	204.493	357.85	336.807	336.807	302.929	254.207	525.236	380.65	585.157	449.764	336.971	548.671
17	41256885	41256973	89	BRCA1.19	246.876	151.056	432.247	327.292	365.022	389.067	311.742	414.079	311.719	351.079	512.91	507.91	588.697	517.618	503.742	363.034	446.146	515.719	498.056	413.236	293.809	435.708	414.652	453.09	379.697	467.449	416.843	247.27	247.27	504.438	331.326	401.326	510.528	255.742	423.472	459.438	459.438	420.09	339.236	678.292	433.652	813.011	597.292	452.719	730.18
17	41258473	41258550	78	BRCA1.20	187.423	123.051	214.821	176.256	182.397	100.256	241.808	256.5	187.167	228.692	300.808	368.359	392.949	330.321	281.667	185.513	261.449	231.551	254.782	229.423	167.128	209.256	303.359	306.064	208.346	221.385	224.269	136.013	136.013	370.013	177.564	203.154	273.974	155.282	352.718	231.5	231.5	332.256	183.564	338.487	375.269	429.885	310.154	285.885	406.385
17	41267743	41267796	54	BRCA1.21	116.519	90.6852	190.741	146.13	160.148	209.944	167.333	186.556	155.296	156.426	242.648	213.241	275.574	287.722	216.13	166.259	218.5	242.389	240.315	205.333	160.685	185.796	230.074	220.815	168.574	236.778	176.463	118.37	118.37	289.185	130.259	167.111	209.426	145.944	257.907	206.074	206.074	214.759	157.37	324.407	257.37	405.463	272.074	223.63	346.37
17	41276034	41276132	99	BRCA1.22	230.343	157.162	365.717	301.212	354.374	217.596	307.485	374.242	320.333	377.949	416.667	478.667	607.242	439.141	439.283	291.242	374.677	411.778	398.586	318.152	294.061	348.657	379.747	453.263	319.869	378.929	333.646	204.414	204.414	469.909	260.051	327.626	432.838	232.283	390.04	430.071	430.071	377.273	269.586	532.374	418.424	675.606	528.424	375.586	586.909
17	41277288	41277387	100	BRCA1.23	153.78	182.13	307.69	198.36	454.73	438.22	130.7	199.79	251.66	144.05	347.69	291.16	332.76	348.22	421.95	430	299.37	634.65	481.76	358.64	386.64	379.75	303.65	418.07	439.23	532.91	263.78	293.14	293.14	239.69	334.88	392.48	508.19	227.96	253.51	393.87	393.87	231.38	359.43	657.13	230	1107.03	609.03	241.21	656.68
[truncated: 17 more columns]

## Sheet: KEY
Sheet Name	Description
TargetedSeq_summary_metrics	Sequencing metrics for targeted sequencing of all tumor and germline samples (pertains to coverage of all genes in capture, not limited to BRCA1/2)
TargetedSeq_BRCA2_byExon	Mean target coverage of the BRCA2 gene by targeted sequencing, by exon and by sample
TargetedSeq_BRCA2_summary	Sequencing metrics for targeted sequencing of the BRCA2 gene specifically
TargetedSeq_BRCA1_byExon	Mean target coverage of the BRCA1 gene by targeted sequencing, by exon and by sample
TargetedSeq_BRCA1_summary	Sequencing metrics for targeted sequencing of the BRCA1 gene specifically
