# Supplementary material for: Analysis of matched primary and recurrent BRCA1/2 mutation-associated tumors identifies recurrence-specific drivers
Source: Nat Commun. 2022 Nov 7;13:6728. doi: 10.1038/s41467-022-34523-y (PMC9640723; doi:10.1038/s41467-022-34523-y)
Supplement: Supplementary file 10 — Dataset 8 [file 41467_2022_34523_MOESM10_ESM.xlsx]

## Sheet: Somatic BRCA12_Mutations_WES
Chr	Start	End	Ref	Alt	Popfreq_max	REVEL_score	GenomicRegion.refGene	ExonicFunc.refGene	Gene.refGene	Exon.refGene	NTChange.refGene	AAChange.refGene	Tumor_Zyg	Tumor_Total_Depth	Tumor_ALT_AlleleDepth	Tumor_ALT_AlleleFrac	CLNSIG	MUTECT2	STRELKA2	VARDICTJAVA	VARSCAN2	Patient_Germline_Mutation_Gene	Patient	Tumor	Patient Germline Mutation (HGVS)
17	41249283	41249283	C	A	.	0.588	exonic	nonsynonymous_SNV	BRCA1	Exon8	c.G571T	p.V191F	HET_ALT	136	6	0.044	.	.	PASS	PASS	.	BRCA1	20	20-3	c.4069G>T
13	32912036	32912037	TT	-	.	.	exonic	frameshift_deletion	BRCA2	Exon11	c.3544_3545del	p.F1182fs	HOM_REF	300	6	0.02	Pathogenic	PASS	REJECT	PASS	.	BRCA2	12	12-1	c.4965C>G
13	32893417	32893418	TA	-	.	.	exonic	frameshift_deletion	BRCA2	Exon3	c.271_272del	p.Y91fs	HOM_REF	252	5	0.02	Pathogenic	PASS	.	REJECT	.	BRCA2	25	25-2	c.3544_3545del

## Sheet: Som BRCA12_Mutations_Targeted
Chr	Start	Ref	Alt	MUTECT2	STRELKA2	VARDICT	VARSCAN2	GenomicRegion.refGene	ExonicFunc.refGene	Gene.refGene	Transcript.refGene	Exon.refGene	NTChange.refGene	AAChange.refGene	Interpro_domain	REVEL_score	PopFreqMax	cosmic84_coding	CLNSIG	Tumor_Zyg	Tumor_Total_Depth	Tumor_ALT_AlleleDepth	Tumor_ALT_AlleleFrac	Normal_Zyg	Normal_Total_Depth	Normal_ALT_AlleleDepth	Normal_ALT_AlleleFrac	Patient_Germline_Mutation_Gene	Patient	Tumor	Patient Germline Mutation (HGVS)
17	41215948	G	A	.	LowEVS	PASS	VarFreq	exonic	nonsynonymous_SNV	BRCA1	NM_007294	Exon 17	c.C5095T	p.R1699W	BRCT_domain	0.817	0.0011	.	Pathogenic	HOM_REF	225	6	0.027	HOM_REF	376	0	0	BRCA1	3	3-2	c.4357+1G>A
17	41243941	G	A	contamination	PASS	PASS	VarFreq	exonic	stopgain	BRCA1	NM_007294	Exon 10	c.C3607T	p.R1203X	.	.	0.0002	.	Pathogenic	HOM_REF	267	7	0.026	HOM_REF	688	0	0	BRCA1	3	3-1	c.4357+1G>A
17	41243941	G	A	contamination|t_lod	LowEVS	PASS	.	exonic	stopgain	BRCA1	NM_007294	Exon 10	c.C3607T	p.R1203X	.	.	0.0002	.	Pathogenic	HOM_REF	253	6	0.024	HOM_REF	688	0	0	BRCA1	3	3-2	c.4357+1G>A
17	41219706	C	T	.	LowEVS	PASS	.	exonic	nonsynonymous_SNV	BRCA1	NM_007294	Exon 16	c.G4993A	p.V1665M	BRCT_domain	0.581	0.0001	.	Conflicting_interpretations_of_pathogenicity	HOM_REF	263	6	0.023	HOM_REF	598	0	0	BRCA1	3	3-2	c.4357+1G>A
17	41246856	G	A	.	PASS	PASS	.	exonic	nonsynonymous_SNV	BRCA1	NM_007294	Exon 10	c.C692T	p.T231M	.	0.545	0.0003	.	Uncertain_significance	HOM_REF	407	8	0.02	HOM_REF	446	0	0	BRCA1	3	3-1	c.4357+1G>A
17	41246151	C	T	.	LowEVS	filter_1|filter_2	.	exonic	nonsynonymous_SNV	BRCA1	NM_007294	Exon 10	c.G1397A	p.R466Q	BRCA1|_serine-rich_domain	0.546	0.0014	.	Conflicting_interpretations_of_pathogenicity	HOM_REF	298	6	0.02	HOM_REF	550	1	0.002	BRCA1	3	3-2	c.4357+1G>A
13	32954022	C	CA	.	LowEVS	PASS	.	exonic	frameshift_insertion	BRCA2	NM_000059	Exon 23	c.9090dupA	p.T3030fs	.	.	0.0002	ID=COSM2071556|COSM2071555;OCCURENCE=1(breast)|9(upper_aerodigestive_tract)	Pathogenic	HOM_REF	461	9	0.02	HOM_REF	604	0	0	BRCA2	24	24-2	c.5946del
17	41197783	C	T	.	PASS	filter_2	.	exonic	nonsynonymous_SNV	BRCA1	NM_007294	Exon 23	c.G5504A	p.R1835Q	BRCT_domain	0.503	0.0001	.	Uncertain_significance	HOM_REF	432	8	0.019	HOM_REF	403	1	0.002	BRCA1	20	20-2	c.4069G>T
17	41223166	G	A	contamination|t_lod	PASS	PASS	.	exonic	nonsynonymous_SNV	BRCA1	NM_007294	Exon 15	c.C4765T	p.R1589C	BRCA1|_serine-rich_domain;BRCT_domain	0.526	0.0001	ID=COSM3517874|COSM3517875;OCCURENCE=1(skin)|1(large_intestine)	Conflicting_interpretations_of_pathogenicity	HOM_REF	433	8	0.018	HOM_REF	672	0	0	BRCA1	6	6-1	c.3607C>T
13	32968952	G	A	contamination|t_lod	PASS	PASS	.	exonic	nonsynonymous_SNV	BRCA2	NM_000059	Exon 25	c.G9383A	p.R3128Q	BRCA2|_OB3|Nucleic_acid-binding|_OB-fold	0.533	0.0001	.	Uncertain_significance	HOM_REF	601	10	0.017	HOM_REF	636	0	0	BRCA2	25	25-1	c.3544_3545del
17	41245825	C	T	.	LowEVS	PASS	.	exonic	nonsynonymous_SNV	BRCA1	NM_007294	Exon 10	c.G1723A	p.E575K	.	0.616	0.0001	.	Uncertain_significance	HOM_REF	354	6	0.017	HOM_REF	597	0	0	BRCA1	3	3-2	c.4357+1G>A
17	41245759	C	T	contamination	PASS	PASS	.	exonic	nonsynonymous_SNV	BRCA1	NM_007294	Exon 10	c.G1789A	p.E597K	.	0.636	0.0005	ID=COSM5031243|COSM5031244;OCCURENCE=1(pancreas)|1(large_intestine)	Benign	HOM_REF	593	10	0.017	HOM_REF	747	0	0	BRCA1	20	20-2	c.4069G>T
17	41209079	T	TG	contamination|t_lod	LowEVS	PASS	VarFreq	exonic	frameshift_insertion	BRCA1	NM_007294	Exon 19	c.5266dupC	p.Q1756fs	.	.	0.0003	.	Pathogenic	HOM_REF	320	5	0.016	HOM_REF	444	0	0	BRCA1	3	3-2	c.4357+1G>A
17	41256153	C	T	.	LowEVS	PASS	.	exonic	nonsynonymous_SNV	BRCA1	NM_007294	Exon 6	c.G427A	p.E143K	Zinc_finger|_RING/FYVE/PHD-type	0.519	0.0006	ID=COSM5009493|COSM5009494;OCCURENCE=1(large_intestine)	Benign	HOM_REF	373	6	0.016	HOM_REF	538	0	0	BRCA1	21	21-2	c.5266dup
17	41246037	C	T	.	PASS	PASS	.	exonic	nonsynonymous_SNV	BRCA1	NM_007294	Exon 10	c.G1511A	p.R504H	BRCA1|_serine-rich_domain	0.658	0.001	.	Benign	HOM_REF	631	10	0.016	HOM_REF	648	1	0.002	BRCA1	21	21-3	c.5266dup
17	41215947	C	T	.	LowEVS	PASS	.	exonic	nonsynonymous_SNV	BRCA1	NM_007294	Exon 17	c.G5096A	p.R1699Q	BRCT_domain	0.785	0.	.	Conflicting_interpretations_of_pathogenicity	HOM_REF	340	5	0.015	HOM_REF	366	0	0	BRCA1	20	20-1	c.4069G>T
17	41246038	G	A	.	LowEVS	PASS	.	exonic	nonsynonymous_SNV	BRCA1	NM_007294	Exon 10	c.C1510T	p.R504C	BRCA1|_serine-rich_domain	0.649	0.0008	.	Uncertain_significance	HOM_REF	458	7	0.015	HOM_REF	596	0	0	BRCA1	20	20-2	c.4069G>T
17	41243941	G	A	t_lod	PASS	PASS	.	exonic	stopgain	BRCA1	NM_007294	Exon 10	c.C3607T	p.R1203X	.	.	0.0002	.	Pathogenic	HOM_REF	710	10	0.014	HOM_REF	627	0	0	BRCA1	19	19-1	c.4327C>T
17	41234451	G	A	contamination|t_lod	PASS	PASS	.	exonic	stopgain	BRCA1	NM_007294	Exon 12	c.C4327T	p.R1443X	.	.	0.	ID=COSM979730|COSM4870621;OCCURENCE=1(salivary_gland)|1(breast)|1(endometrium)	Pathogenic	HOM_REF	883	12	0.014	HOM_REF	698	2	0.003	BRCA1	20	20-3	c.4069G>T
17	41276044	ACT	A	PASS	LowEVS	.	.	exonic	frameshift_deletion	BRCA1	NM_007294	Exon 2	c.68_69del	p.E23fs	.	.	0.0004	ID=COSM3190162|COSM3190163;OCCURENCE=1(soft_tissue)|1(central_nervous_system)	Pathogenic	HOM_REF	1096	14	0.013	HOM_REF	611	1	0.002	BRCA1	7	7-1	c.5266dup
17	41246151	C	T	.	LowEVS	filter_2	.	exonic	nonsynonymous_SNV	BRCA1	NM_007294	Exon 10	c.G1397A	p.R466Q	BRCA1|_serine-rich_domain	0.546	0.0014	.	Conflicting_interpretations_of_pathogenicity	HOM_REF	632	8	0.013	HOM_REF	623	1	0.002	BRCA1	20	20-3	c.4069G>T
17	41234451	G	A	PASS	PASS	filter_2	.	exonic	stopgain	BRCA1	NM_007294	Exon 12	c.C4327T	p.R1443X	.	.	0.	ID=COSM979730|COSM4870621;OCCURENCE=1(salivary_gland)|1(breast)|1(endometrium)	Pathogenic	HOM_REF	934	12	0.013	HOM_REF	581	3	0.005	BRCA1	8	8-2	c.68_69del
17	41243941	G	A	t_lod	.	PASS	.	exonic	stopgain	BRCA1	NM_007294	Exon 10	c.C3607T	p.R1203X	.	.	0.0002	.	Pathogenic	HOM_REF	427	5	0.012	HOM_REF	561	0	0	BRCA1	15	15-1	c.68_69del
17	41256956	G	A	t_lod	LowEVS	PASS	.	exonic	nonsynonymous_SNV	BRCA1	NM_007294	Exon 5	c.C230T	p.T77M	Zinc_finger|_RING/FYVE/PHD-type	0.625	0.	.	Uncertain_significance	HOM_REF	419	5	0.012	HOM_REF	406	0	0	BRCA1	19	19-1	c.4327C>T
17	41245825	C	T	t_lod	LowEVS	PASS	.	exonic	nonsynonymous_SNV	BRCA1	NM_007294	Exon 10	c.G1723A	p.E575K	.	0.616	0.0001	.	Uncertain_significance	HOM_REF	775	9	0.012	HOM_REF	716	0	0	BRCA1	6	6-3	c.3607C>T
17	41243941	G	A	PASS	.	PASS	.	exonic	stopgain	BRCA1	NM_007294	Exon 10	c.C3607T	p.R1203X	.	.	0.0002	.	Pathogenic	HOM_REF	413	5	0.012	HOM_REF	456	0	0	BRCA1	19	19-2	c.4327C>T
13	32913558	CA	C	.	LowEVS	filter_2	.	exonic	frameshift_deletion	BRCA2	NM_000059	Exon 11	c.5067delA	p.A1689fs	.	.	0.004	ID=COSM6048456|COSM6048457;OCCURENCE=1(large_intestine)	Pathogenic	HOM_REF	666	8	0.012	HOM_REF	363	0	0	BRCA2	26	26-2	c.5946del
17	41223166	G	A	PASS	LowEVS	PASS	.	exonic	nonsynonymous_SNV	BRCA1	NM_007294	Exon 15	c.C4765T	p.R1589C	BRCA1|_serine-rich_domain;BRCT_domain	0.526	0.0001	ID=COSM3517874|COSM3517875;OCCURENCE=1(skin)|1(large_intestine)	Conflicting_interpretations_of_pathogenicity	HOM_REF	722	9	0.012	HOM_REF	580	0	0	BRCA1	21	21-3	c.5266dup
17	41246305	C	T	.	LowEVS	PASS	.	exonic	nonsynonymous_SNV	BRCA1	NM_007294	Exon 10	c.G1243A	p.V415I	BRCA1|_serine-rich_domain	0.628	0.0003	.	Uncertain_significance	HOM_REF	494	5	0.01	HOM_REF	838	0	0	BRCA1	3	3-1	c.4357+1G>A
17	41276044	ACT	A	.	LowEVS	filter_2	.	exonic	frameshift_deletion	BRCA1	NM_007294	Exon 2	c.68_69del	p.E23fs	.	.	0.0004	ID=COSM3190162|COSM3190163;OCCURENCE=1(soft_tissue)|1(central_nervous_system)	Pathogenic	HOM_REF	724	6	0.008	HOM_REF	589	2	0.003	BRCA1	20	20-1	c.4069G>T
17	41245586	C	CT	.	LowEVS	PASS	.	exonic	frameshift_insertion	BRCA1	NM_007294	Exon 10	c.1961dupA	p.K654fs	.	.	0.	.	Pathogenic	HOM_REF	1189	10	0.008	HOM_REF	862	2	0.002	BRCA1	16	16-2	c.4358-4277_4484+546del

## Sheet: Somatic BRCA12 WES_Targ
Chr	Start	Ref	Alt	MUTECT2	STRELKA2	VARDICT	VARSCAN2	GenomicRegion.refGene	ExonicFunc.refGene	Gene.refGene	Transcript.refGene	Exon.refGene	NTChange.refGene	AAChange.refGene	Interpro_domain	REVEL_score	PopFreqMax	cosmic84_coding	CLNSIG	Tumor_Zyg	Tumor_Total_Depth	Tumor_ALT_AlleleDepth	Tumor_ALT_AlleleFrac	Normal_Zyg	Normal_Total_Depth	Normal_ALT_AlleleDepth	Normal_ALT_AlleleFrac	Patient_Germline_Mutation_Gene	Patient	Tumor	Patient Germline Mutation (HGVS)
17	41243941	G	A	contamination	PASS	PASS	VarFreq	exonic	stopgain	BRCA1	NM_007294	Exon 10	c.C3607T	p.R1203X	.	.	0.0002	.	Pathogenic	HOM_REF	267	7	0.026	HOM_REF	688	0	0	BRCA1	3	3-1	c.4357+1G>A
17	41246856	G	A	.	PASS	PASS	.	exonic	nonsynonymous_SNV	BRCA1	NM_007294	Exon 10	c.C692T	p.T231M	.	0.545	0.0003	.	Uncertain_significance	HOM_REF	407	8	0.02	HOM_REF	446	0	0	BRCA1	3	3-1	c.4357+1G>A
17	41246305	C	T	.	LowEVS	PASS	.	exonic	nonsynonymous_SNV	BRCA1	NM_007294	Exon 10	c.G1243A	p.V415I	BRCA1|_serine-rich_domain	0.628	0.0003	.	Uncertain_significance	HOM_REF	494	5	0.01	HOM_REF	838	0	0	BRCA1	3	3-1	c.4357+1G>A
17	41215948	G	A	.	LowEVS	PASS	VarFreq	exonic	nonsynonymous_SNV	BRCA1	NM_007294	Exon 17	c.C5095T	p.R1699W	BRCT_domain	0.817	0.0011	.	Pathogenic	HOM_REF	225	6	0.027	HOM_REF	376	0	0	BRCA1	3	3-2	c.4357+1G>A
17	41243941	G	A	contamination|t_lod	LowEVS	PASS	.	exonic	stopgain	BRCA1	NM_007294	Exon 10	c.C3607T	p.R1203X	.	.	0.0002	.	Pathogenic	HOM_REF	253	6	0.024	HOM_REF	688	0	0	BRCA1	3	3-2	c.4357+1G>A
17	41219706	C	T	.	LowEVS	PASS	.	exonic	nonsynonymous_SNV	BRCA1	NM_007294	Exon 16	c.G4993A	p.V1665M	BRCT_domain	0.581	0.0001	.	Conflicting_interpretations_of_pathogenicity	HOM_REF	263	6	0.023	HOM_REF	598	0	0	BRCA1	3	3-2	c.4357+1G>A
17	41246151	C	T	.	LowEVS	filter_1|filter_2	.	exonic	nonsynonymous_SNV	BRCA1	NM_007294	Exon 10	c.G1397A	p.R466Q	BRCA1|_serine-rich_domain	0.546	0.0014	.	Conflicting_interpretations_of_pathogenicity	HOM_REF	298	6	0.02	HOM_REF	550	1	0.002	BRCA1	3	3-2	c.4357+1G>A
17	41245825	C	T	.	LowEVS	PASS	.	exonic	nonsynonymous_SNV	BRCA1	NM_007294	Exon 10	c.G1723A	p.E575K	.	0.616	0.0001	.	Uncertain_significance	HOM_REF	354	6	0.017	HOM_REF	597	0	0	BRCA1	3	3-2	c.4357+1G>A
17	41209079	T	TG	contamination|t_lod	LowEVS	PASS	VarFreq	exonic	frameshift_insertion	BRCA1	NM_007294	Exon 19	c.5266dupC	p.Q1756fs	.	.	0.0003	.	Pathogenic	HOM_REF	320	5	0.016	HOM_REF	444	0	0	BRCA1	3	3-2	c.4357+1G>A
17	41223166	G	A	contamination|t_lod	PASS	PASS	.	exonic	nonsynonymous_SNV	BRCA1	NM_007294	Exon 15	c.C4765T	p.R1589C	BRCA1|_serine-rich_domain;BRCT_domain	0.526	0.0001	ID=COSM3517874|COSM3517875;OCCURENCE=1(skin)|1(large_intestine)	Conflicting_interpretations_of_pathogenicity	HOM_REF	433	8	0.018	HOM_REF	672	0	0	BRCA1	6	6-1	c.3607C>T
17	41245825	C	T	t_lod	LowEVS	PASS	.	exonic	nonsynonymous_SNV	BRCA1	NM_007294	Exon 10	c.G1723A	p.E575K	.	0.616	0.0001	.	Uncertain_significance	HOM_REF	775	9	0.012	HOM_REF	716	0	0	BRCA1	6	6-3	c.3607C>T
17	41276044	ACT	A	PASS	LowEVS	.	.	exonic	frameshift_deletion	BRCA1	NM_007294	Exon 2	c.68_69del	p.E23fs	.	.	0.0004	ID=COSM3190162|COSM3190163;OCCURENCE=1(soft_tissue)|1(central_nervous_system)	Pathogenic	HOM_REF	1096	14	0.013	HOM_REF	611	1	0.002	BRCA1	7	7-1	c.5266dup
17	41234451	G	A	PASS	PASS	filter_2	.	exonic	stopgain	BRCA1	NM_007294	Exon 12	c.C4327T	p.R1443X	.	.	0.	ID=COSM979730|COSM4870621;OCCURENCE=1(salivary_gland)|1(breast)|1(endometrium)	Pathogenic	HOM_REF	934	12	0.013	HOM_REF	581	3	0.005	BRCA1	8	8-2	c.68_69del
13	32912036	TT	-	PASS	REJECT	PASS	.	exonic	frameshift_deletion	BRCA2		Exon11	c.3544_3545del	p.F1182fs		.	.		Pathogenic	HOM_REF	300	6	0.02					BRCA2	12	12-1	c.4965C>G
17	41243941	G	A	t_lod	.	PASS	.	exonic	stopgain	BRCA1	NM_007294	Exon 10	c.C3607T	p.R1203X	.	.	0.0002	.	Pathogenic	HOM_REF	427	5	0.012	HOM_REF	561	0	0	BRCA1	15	15-1	c.68_69del
17	41245586	C	CT	.	LowEVS	PASS	.	exonic	frameshift_insertion	BRCA1	NM_007294	Exon 10	c.1961dupA	p.K654fs	.	.	0.	.	Pathogenic	HOM_REF	1189	10	0.008	HOM_REF	862	2	0.002	BRCA1	16	16-2	c.4358-4277_4484+546del
17	41243941	G	A	t_lod	PASS	PASS	.	exonic	stopgain	BRCA1	NM_007294	Exon 10	c.C3607T	p.R1203X	.	.	0.0002	.	Pathogenic	HOM_REF	710	10	0.014	HOM_REF	627	0	0	BRCA1	19	19-1	c.4327C>T
17	41256956	G	A	t_lod	LowEVS	PASS	.	exonic	nonsynonymous_SNV	BRCA1	NM_007294	Exon 5	c.C230T	p.T77M	Zinc_finger|_RING/FYVE/PHD-type	0.625	0.	.	Uncertain_significance	HOM_REF	419	5	0.012	HOM_REF	406	0	0	BRCA1	19	19-1	c.4327C>T
17	41243941	G	A	PASS	.	PASS	.	exonic	stopgain	BRCA1	NM_007294	Exon 10	c.C3607T	p.R1203X	.	.	0.0002	.	Pathogenic	HOM_REF	413	5	0.012	HOM_REF	456	0	0	BRCA1	19	19-2	c.4327C>T
17	41215947	C	T	.	LowEVS	PASS	.	exonic	nonsynonymous_SNV	BRCA1	NM_007294	Exon 17	c.G5096A	p.R1699Q	BRCT_domain	0.785	0.	.	Conflicting_interpretations_of_pathogenicity	HOM_REF	340	5	0.015	HOM_REF	366	0	0	BRCA1	20	20-1	c.4069G>T
17	41276044	ACT	A	.	LowEVS	filter_2	.	exonic	frameshift_deletion	BRCA1	NM_007294	Exon 2	c.68_69del	p.E23fs	.	.	0.0004	ID=COSM3190162|COSM3190163;OCCURENCE=1(soft_tissue)|1(central_nervous_system)	Pathogenic	HOM_REF	724	6	0.008	HOM_REF	589	2	0.003	BRCA1	20	20-1	c.4069G>T
17	41197783	C	T	.	PASS	filter_2	.	exonic	nonsynonymous_SNV	BRCA1	NM_007294	Exon 23	c.G5504A	p.R1835Q	BRCT_domain	0.503	0.0001	.	Uncertain_significance	HOM_REF	432	8	0.019	HOM_REF	403	1	0.002	BRCA1	20	20-2	c.4069G>T
17	41245759	C	T	contamination	PASS	PASS	.	exonic	nonsynonymous_SNV	BRCA1	NM_007294	Exon 10	c.G1789A	p.E597K	.	0.636	0.0005	ID=COSM5031243|COSM5031244;OCCURENCE=1(pancreas)|1(large_intestine)	Benign	HOM_REF	593	10	0.017	HOM_REF	747	0	0	BRCA1	20	20-2	c.4069G>T
17	41246038	G	A	.	LowEVS	PASS	.	exonic	nonsynonymous_SNV	BRCA1	NM_007294	Exon 10	c.C1510T	p.R504C	BRCA1|_serine-rich_domain	0.649	0.0008	.	Uncertain_significance	HOM_REF	458	7	0.015	HOM_REF	596	0	0	BRCA1	20	20-2	c.4069G>T
17	41234451	G	A	contamination|t_lod	PASS	PASS	.	exonic	stopgain	BRCA1	NM_007294	Exon 12	c.C4327T	p.R1443X	.	.	0.	ID=COSM979730|COSM4870621;OCCURENCE=1(salivary_gland)|1(breast)|1(endometrium)	Pathogenic	HOM_REF	883	12	0.014	HOM_REF	698	2	0.003	BRCA1	20	20-3	c.4069G>T
17	41246151	C	T	.	LowEVS	filter_2	.	exonic	nonsynonymous_SNV	BRCA1	NM_007294	Exon 10	c.G1397A	p.R466Q	BRCA1|_serine-rich_domain	0.546	0.0014	.	Conflicting_interpretations_of_pathogenicity	HOM_REF	632	8	0.013	HOM_REF	623	1	0.002	BRCA1	20	20-3	c.4069G>T
17	41249283	C	A	.	PASS	PASS	.	exonic	nonsynonymous_SNV	BRCA1		Exon8	c.G571T	p.V191F		0.588	.		.	HET_ALT	136	6	0.044					BRCA1	20	20-3	c.4069G>T
17	41256153	C	T	.	LowEVS	PASS	.	exonic	nonsynonymous_SNV	BRCA1	NM_007294	Exon 6	c.G427A	p.E143K	Zinc_finger|_RING/FYVE/PHD-type	0.519	0.0006	ID=COSM5009493|COSM5009494;OCCURENCE=1(large_intestine)	Benign	HOM_REF	373	6	0.016	HOM_REF	538	0	0	BRCA1	21	21-2	c.5266dup
17	41246037	C	T	.	PASS	PASS	.	exonic	nonsynonymous_SNV	BRCA1	NM_007294	Exon 10	c.G1511A	p.R504H	BRCA1|_serine-rich_domain	0.658	0.001	.	Benign	HOM_REF	631	10	0.016	HOM_REF	648	1	0.002	BRCA1	21	21-3	c.5266dup
17	41223166	G	A	PASS	LowEVS	PASS	.	exonic	nonsynonymous_SNV	BRCA1	NM_007294	Exon 15	c.C4765T	p.R1589C	BRCA1|_serine-rich_domain;BRCT_domain	0.526	0.0001	ID=COSM3517874|COSM3517875;OCCURENCE=1(skin)|1(large_intestine)	Conflicting_interpretations_of_pathogenicity	HOM_REF	722	9	0.012	HOM_REF	580	0	0	BRCA1	21	21-3	c.5266dup
13	32954022	C	CA	.	LowEVS	PASS	.	exonic	frameshift_insertion	BRCA2	NM_000059	Exon 23	c.9090dupA	p.T3030fs	.	.	0.0002	ID=COSM2071556|COSM2071555;OCCURENCE=1(breast)|9(upper_aerodigestive_tract)	Pathogenic	HOM_REF	461	9	0.02	HOM_REF	604	0	0	BRCA2	24	24-2	c.5946del
13	32968952	G	A	contamination|t_lod	PASS	PASS	.	exonic	nonsynonymous_SNV	BRCA2	NM_000059	Exon 25	c.G9383A	p.R3128Q	BRCA2|_OB3|Nucleic_acid-binding|_OB-fold	0.533	0.0001	.	Uncertain_significance	HOM_REF	601	10	0.017	HOM_REF	636	0	0	BRCA2	25	25-1	c.3544_3545del
13	32893417	TA	-	PASS	.	REJECT	.	exonic	frameshift_deletion	BRCA2		Exon3	c.271_272del	p.Y91fs		.	.		Pathogenic	HOM_REF	252	5	0.02					BRCA2	25	25-2	c.3544_3545del
13	32913558	CA	C	.	LowEVS	filter_2	.	exonic	frameshift_deletion	BRCA2	NM_000059	Exon 11	c.5067delA	p.A1689fs	.	.	0.004	ID=COSM6048456|COSM6048457;OCCURENCE=1(large_intestine)	Pathogenic	HOM_REF	666	8	0.012	HOM_REF	363	0	0	BRCA2	26	26-2	c.5946del
