# Supplementary material for: Analysis of matched primary and recurrent BRCA1/2 mutation-associated tumors identifies recurrence-specific drivers
Source: Nat Commun. 2022 Nov 7;13:6728. doi: 10.1038/s41467-022-34523-y (PMC9640723; doi:10.1038/s41467-022-34523-y)
Supplement: Supplementary file 12 — Dataset 10 [file 41467_2022_34523_MOESM12_ESM.xlsx]

## Sheet: Primary_private_amps
chr	start	end
chr1	16862462	16937657
chr1	143273750	144854179
chr1	151793874	152084404
chr1	230443080	236655436
chr10	38969196	42690684
chr12	40904613	40930138
chr17	29367729	29681310
chr19	27733082	37223818
chr20	26211188	29595819
chr22	20098296	20724111
chr3	167735977	169417458
chr3	195507108	195518329
chr4	49147554	49175480
chr6	26631772	27162991
chr6	32557302	32605256
chr7	91499595	92696755
chr7	142458698	142498707
chr8	12287958	12406713
chr9	67321253	68403260

## Sheet: Primary_private_deletions
chr	start	end
chr1	1542942	7836887
chr1	13104397	13354052
chr1	16730309	35449538
chr10	134259575	135534747
chr11	976121	1247857
chr11	4711668	6478813
chr11	51403219	55799505
chr13	19577508	19999926
chr15	23446681	26095493
chr16	1286179	1368273
chr16	33066606	48122581
chr16	59780733	68886869
chr17	21209913	25626639
chr19	3159007	4239072
chr19	57522481	57838732
chr20	25479059	26059091
chr22	1	17072968
chr5	108516630	110446740
chr6	32525675	32605256
chr6	109483336	109696431
chr6	135553955	171115067
chr7	1	7613797
chr7	141875672	142610598
chr9	136328658	139309270

## Sheet: Recurrence_private_amps
chr	start	end	Genes
chr1	12907830	13943019	PRAMEFs, PDPN
chr1	16768942	16916535	NECAP2, CROCCP3, NBPF1
chr1	121484600	143767546	non-coding, centromere
chr1	145687238	146512329	NBPF12, CD160, GPR89A, PDZK1, NBPF8, NBPF14, NBPF11
chr10	42400576	42596953	non-coding, centromere
chr11	48639783	49002342	non-coding, centromere
chr12	33486549	40937927	non-coding, centromere
chr12	64805160	65612346	XPOT, TBK1, RASSF3, GNS, TBC1D30, WIF1, LEMD3
chr13	48661588	49628108	ITM2B, RB1, LPAR6, RCBPB2, CYSLTR2, FNDC3A
chr14	19488020	19866467	non-coding, centromere
chr16	32163526	32893875	TP53TG3, TP53TG3D
chr17	28303271	29854257	EFCAB5, SLCA4, BLMH, TMIGD1, CPD, GOSR1, CRLF3, ATAD5, TEFM, ADAP2, RNF135, NF1, MOG, EVI2B, EVI2A, RAF11FIP4
chr18	13106532	14542978	CEP192A, RAD4, RNMT, MC5R, MC2R, ZNF519, POTEC
chr2	96024788	96601152	KNCIP3, TRIM43, ANKRD36C, centromere
chr2	114213286	114364420	CBWD2, FOXD4L1, WASH2P
chr2	133018828	133020634	non-coding, very small
chr2	157194485	175721900	large region, many genes
chr20	25829436	25900077	non-coding, centromere
chr20	29537945	29612000	non-coding, centromere
chr22	18769204	19174756	DGCR6, PRODH, DGCR2, ESS2, TSSK2, GSC2, CLTCL1 (near centromere)
chr22	21414461	21993817	FAM246A, RIMBP2B, TMEM191C, RIMBP3C, UBE2L3
chr3	169639691	169876924	SEC62, GPR160, PHC3
chr3	195676508	195710814	SDHAP1
chr4	44986924	49151475	GABRA2, GABRA1, COX7B2, GABRA4, COMMD8, CORN, NFXL1, TEC, SLAIN2, NIPAL1, TXK, SLC10A4, FRYL, OCIAD1/2, CWH43, ATP10D
chr5	34187533	34766248	RAI14
chr6	9893921	24188495	large region, many genes TMPT, ATXN1, JARID2, NEDD9
chr6	32487145	32525973	HLA-DRB1
chr7	57710101	57882723	non-coding, centromere
chr8	11891777	12237831	ZNF705D, FAM86B1, DEFB130A
chr9	43304328	66352362	non-coding, centromere
chr9	68397167	68409788	non-coding, very small

## Sheet: Recurrence_private_deletions
chr	start	end	Genes
chr1	12550013	148775197	large region, many genes
chr11	985246	1085692	AP2A2, MUC6, MUC2
chr11	56043703	56467812	centromeric region
chr12	120913395	133851895	large region, many genes
chr15	1	22319173	non-coding region (15p - acrocentric chromosome)
chr16	1252260	1306464	CACNA1H, TPSG1, TPSB2, TPSAB1
chr16	32894006	33961771	TP53TG3B, TP53TG3C
chr17	21217728	21434288	MAK2K3, KCNJ12
chr18	48257140	54818661	SMAD4, MEN2, ELAC1, MEX3C, DCC, POLI, MBD2, STARD6, DYNAP, CCDC6, TCF4, TXNL1, WDR7
chr19	4800007	4897606	TICAM1, PLIN3, AADC5
chr19	23996204	29282027	non-coding, centromere
chr19	54694882	54779454	TSEN34, RPS9, LILRA6, LILRB5
chr2	1	11330698	large region, many genes
chr2	224813276	243199373	large region, many genes
chr21	11098828	14780473	non-coding, centromere
chr22	18513354	19164858	PEX26, TUBA8, USP18, DBCR5, PRODH, DGCR2, ESS2, TSSK2, GSC2, SLC25A
chr5	43549750	99897865	large region, many genes (includes centromere)
chr6	108276387	121402301	large region, many genes
chr7	1577416	2275850	PSMG3, MAD1L1
chr7	56217584	57196652	non-coding, centromere
chr7	151664623	152382387	GALNT11, KMT2C, XRCC2
chr8	1	6271030	FBXO25, DLGAP2, ERICH1, CSDM1, MCPH1, MYOM2
chr9	66500663	68427876	ANKRD20A1

## Sheet: PrimaryRecurrent_shared_amps
Primary_Tumors chr	Primary_Tumors start	Primary_Tumors end	Recurrent_Tumors chr	Recurrent_Tumors start	Recurrent_Tumors end
chr1	147371467	149235965	chr1	147121777	148873321
chr15	93421245	93494449	chr15	93379902	93496835
chr15	102293142	102531392	chr15	102242084	102531392
chr8	124438016	131137178	chr8	124443994	137563351
chr9	36620418	37315460	chr9	36634175	37495396

## Sheet: PrimaryRecurrent_shared_dels
Primary_Tumors chr	Primary_Tumors start	Primary_Tumors end	Recurrent_Tumors chr	Recurrent_Tumors start	Recurrent_Tumors end
chr1	120611716	142670768	chr1	121116648	144014050
chr10	38681867	42832577	chr10	38645301	42965635
chr10	38681867	42832577	chr10	38978125	42975392
chr11	48346917	48514295	chr11	48346962	48514623
chr14	1	20295833	chr14	1	20228997
chr14	106737530	107349540	chr14	106744208	107349540
chr19	43311976	43857716	chr19	43094671	43603337
chr2	91841937	96012735	chr2	88879132	95697851
chr2	132887944	133489600	chr2	132558336	133472251
chr20	26189081	29651805	chr20	25994704	29611937
chr20	26189081	29651805	chr20	26189081	30193158
chr22	43537628	51304566	chr22	44194961	51304566
chr3	1	27263175	chr3	1	32157054
chr4	44726888	54968179	chr4	44720363	54876102
chr4	44726888	54968179	chr4	44996797	54974321
chr4	44996797	55097895	chr4	44720363	54876102
chr4	44996797	55097895	chr4	44996797	54974321
chr4	187640967	191154276	chr4	189065442	190947547
chr6	57029510	63989609	chr6	56475167	63949637
chr7	57206822	63721250	chr7	57485236	63563211
chr7	100465079	100676408	chr7	100479168	100680407
chr9	43998515	67024648	chr9	44877133	67020089

## Sheet: PrimaryRecurrent_Jaccard_stats
Group A	Group B	GISTIC dataset compared	Intersection	Union	Jaccard statistic	n_intersections
Primary Tumors	Recurrent Tumors	90% CI Amplifications	9187777	148463688	0.0618857	5
Primary Tumors	Recurrent Tumors	90% CI Deletions	115191851	583714064	0.197343	16
