# Supplementary material for: Analysis of matched primary and recurrent BRCA1/2 mutation-associated tumors identifies recurrence-specific drivers
Source: Nat Commun. 2022 Nov 7;13:6728. doi: 10.1038/s41467-022-34523-y (PMC9640723; doi:10.1038/s41467-022-34523-y)
Supplement: Supplementary file 18 — Dataset 16 [file 41467_2022_34523_MOESM18_ESM.xlsx]

## Sheet: Run1
Tumor	Germline Mutation Gene	Sample Type	BRCA2-001/Short Transcript Abundance	BRCA2-201/Long Transcript Abundance	ΔCT: Exon 26/27	ΔCT: Exon 27	ΔCT: Intron 27	ΔΔCT: Exon 26/27	ΔΔCT: Exon 27	ΔΔCT: Intron 27
13-2	BRCA2	Recurrence, breast	8.88544	0	-7.676	-6.037	0	0.159	0.653	0
14-2	BRCA1	Recurrence, ovary	0	3.65716	5.774	9.485	0	13.609	16.175	0
16-1	BRCA1	Primary, ovary	0	2.51877	3.033	3.966	3.874	10.868	10.656	14.3
17-1	BRCA1	Primary, ovary	12.0152	0	3.185	8.282	0	11.02	14.972	0
18-1	BRCA1	Primary, ovary	0	6.75504	2.335	7.481	6.652	10.17	14.171	17.078
18-1	BRCA1	Primary, ovary	0	6.75504	0.308	-13.129	0	8.143	-6.439	0
19-1	BRCA1	Primary, ovary	0	9.54381	9.43	-2.941	0.049	17.265	3.749	10.475
19-2	BRCA1	Recurrence, ovary	0	9.35399	0.37	1.124	-1.351	8.205	7.814	9.075
19-3	BRCA1	Recurrence, ovary	10	0	7.32	0.357	0	15.155	7.047	0
20-2	BRCA1	Recurrence, ovary	6.03994	0	3.273	3.868	7.297	11.108	10.558	17.723
20-5	BRCA1	Recurrence, ovary	6.78859	0	4.784	1.389	1.676	12.619	8.079	12.102
21-2	BRCA1	Recurrence, ovary	0	3.68289	4.905	3.775	0	12.74	10.465	0
21-5	BRCA1	Recurrence, ovary	0	2.14459	4.879	1.583	-5.889	12.714	8.273	4.537
23-1	BRCA1	Primary, ovary	0	5.73661	7.789	8.907	8.426	15.624	15.597	18.852
24-2	BRCA2	Recurrence, ovary	2.22633	0	2.572	10.943	0	10.407	17.633	0
31-2	BRCA2	Recurrence, ovary	0	3.92288	5.335	2.537	-1.711	13.17	9.227	8.715
6-4	BRCA1	Recurrence, breast	11.6386	0	-6.835	-5.69	-10.426	1	1	1
7-1	BRCA1	Primary, breast	0	4.70678	8.36	4.19	0	16.195	10.88	0
7-2	BRCA1	Recurrence, breast	10.6844	0	8.438	8.475	0	16.273	15.165	0
8-2	BRCA1	Recurrence, breast	11.4741	0.000246296	7.792	8.218	9.01	15.627	14.908	19.436

## Sheet: Run2
Tumor	Germline Mutation Gene	Sample Type	BRCA2-001/Short Transcript Abundance	BRCA2-201/Long Transcript Abundance	ΔCT: Exon 26/27	ΔCT: Exon 27	ΔCT: Intron 27	ΔΔCT: Exon 26/27	ΔΔCT: Exon 27	ΔΔCT: Intron 27
13-2	BRCA2	Recurrence, breast	8.88544	0	-1.22	-2.528	0	1.663	0.667	0
14-2	BRCA1	Recurrence, ovary	0	3.65716	3.799	4.673	0	6.682	7.868	0
16-1	BRCA1	Primary, ovary	0	2.51877	4.815	3.128	10.729	7.698	6.323	21.329
17-1	BRCA1	Primary, ovary	12.0152	0	0.387	1.857	0	3.27	5.052	0
18-1	BRCA1	Primary, ovary	0	6.75504	1.239	1.462	6.44	4.122	4.657	17.04
18-1	BRCA1	Primary, ovary	0	6.75504	4.92	-20.674	0	7.803	-17.479	0
19-1	BRCA1	Primary, ovary	0	9.54381	2.016	2.712	6.601	4.899	5.907	17.201
19-2	BRCA1	Recurrence, ovary	0	9.35399	1.262	-1.684	5.131	4.145	1.511	15.731
19-3	BRCA1	Recurrence, ovary	10	0	7.583	9.88	0	10.466	13.075	0
20-2	BRCA1	Recurrence, ovary	6.03994	0	3.949	8.438	5.092	6.832	11.633	15.692
20-5	BRCA1	Recurrence, ovary	6.78859	0	2.779	7.471	10.778	5.662	10.666	21.378
21-2	BRCA1	Recurrence, ovary	0	3.68289	1.13	1.846	0	4.013	5.041	0
21-5	BRCA1	Recurrence, ovary	0	2.14459	4.111	5.075	-1.472	6.994	8.27	9.128
23-1	BRCA1	Primary, ovary	0	5.73661	3.481	-1.019	5.816	6.364	2.176	16.416
24-2	BRCA2	Recurrence, ovary	2.22633	0	11.673	12.2	0	14.556	15.395	0
31-2	BRCA2	Recurrence, ovary	0	3.92288	4.464	0.084	-1.495	7.347	3.279	9.105
6-4	BRCA1	Recurrence, breast	11.6386	0	-1.883	-2.195	-9.6	1	1	1
7-1	BRCA1	Primary, breast	0	4.70678	2.669	3.626	0	5.552	6.821	0
7-2	BRCA1	Recurrence, breast	10.6844	0	10.525	13.263	0	13.408	16.458	0
8-2	BRCA1	Recurrence, breast	11.4741	0.000246296	4.359	1.895	9.805	7.242	5.09	20.405

## Sheet: Averages
Tumor	Germline Mutation Gene	Sample Type	BRCA2-001/Short Transcript Abundance	BRCA2-201/Long Transcript Abundance	ΔCT: Exon 26/27	ΔCT: Exon 27	ΔCT: Intron 27	ΔΔCT: Exon 26/27	ΔΔCT: Exon 27	ΔΔCT: Intron 27
13-2	BRCA2	Recurrence, breast	8.88544	0	-4.448	-4.2825	0	0.911	0.66	0
14-2	BRCA1	Recurrence, ovary	0	3.65716	4.7865	7.079	0	10.1455	12.0215	0
16-1	BRCA1	Primary, ovary	0	2.51877	3.924	3.547	7.3015	9.283	8.4895	17.8145
17-1	BRCA1	Primary, ovary	12.0152	0	1.786	5.0695	0	7.145	10.012	0
18-1	BRCA1	Primary, ovary	0	6.75504	1.787	4.4715	6.546	7.146	9.414	17.059
18-1	BRCA1	Primary, ovary	0	6.75504	2.614	-16.9015	0	7.973	-11.959	0
19-1	BRCA1	Primary, ovary	0	9.54381	5.723	-0.1145	3.325	11.082	4.828	13.838
19-2	BRCA1	Recurrence, ovary	0	9.35399	0.816	-0.28	1.89	6.175	4.6625	12.403
19-3	BRCA1	Recurrence, ovary	10	0	7.4515	5.1185	0	12.8105	10.061	0
20-2	BRCA1	Recurrence, ovary	6.03994	0	3.611	6.153	6.1945	8.97	11.0955	16.7075
20-5	BRCA1	Recurrence, ovary	6.78859	0	3.7815	4.43	6.227	9.1405	9.3725	16.74
21-2	BRCA1	Recurrence, ovary	0	3.68289	3.0175	2.8105	0	8.3765	7.753	0
21-5	BRCA1	Recurrence, ovary	0	2.14459	4.495	3.329	-3.6805	9.854	8.2715	6.8325
23-1	BRCA1	Primary, ovary	0	5.73661	5.635	3.944	7.121	10.994	8.8865	17.634
24-2	BRCA2	Recurrence, ovary	2.22633	0	7.1225	11.5715	0	12.4815	16.514	0
31-2	BRCA2	Recurrence, ovary	0	3.92288	4.8995	1.3105	-1.603	10.2585	6.253	8.91
6-4	BRCA1	Recurrence, breast	11.6386	0	-4.359	-3.9425	-10.013	1	1	1
7-1	BRCA1	Primary, breast	0	4.70678	5.5145	3.908	0	10.8735	8.8505	0
7-2	BRCA1	Recurrence, breast	10.6844	0	9.4815	10.869	0	14.8405	15.8115	0
8-2	BRCA1	Recurrence, breast	11.4741	0.000246296	6.0755	5.0565	9.4075	11.4345	9.999	19.9205

## Sheet: Primer_sequences
Primer	Sequence
Exon 26/27 Forward	CAACTAAAGACTGTACTTCAGG
Exon 26/27 Reverse	AGGTGTGGAAACAGACTTCC
Exon 27 Forward	CTGTAATCCCAACACTTTG
Exon 27 Reverse	AAATCCAAAGATTTAAAA
Intron 27 Forward	TTGGTTCTGCTATAGTTC
Intron 27 Reverse	TTCAGAGATCACACTGGA
GAPDH Forward	GAAGGTGAAGGTCGGAGTC
GAPDH Reverse	GAAGATGGTGATGGGATTTC
